# Supplementary material for: Wheat-Psathyrostachys huashanica 4Ns Additional Line Confers Resistance to Fusarium Head Blight
Source: Plants (Basel). 2025 Apr 2;14(7):1104. doi: 10.3390/plants14071104 (PMC11991096; doi:10.3390/plants14071104)
Supplement: Supplementary file 1 [file plants-14-01104-s001.zip]

Archive with 1 entries (1 files):
- plants-3520135-supplementary.xlsx
