# Supplementary material for: Wheat-Psathyrostachys huashanica 4Ns Additional Line Confers Resistance to Fusarium Head Blight
Source: Plants (Basel). 2025 Apr 2;14(7):1104. doi: 10.3390/plants14071104 (PMC11991096; doi:10.3390/plants14071104)
Supplement: Supplementary file 1 [file plants-14-01104-s001.zip › plants-3520135-supplementary.xlsx]

## Sheet: Table S1
Table S1 Oligonucleotide probes for fluorescence in situ hybridization (FISH) analysis
Probe	Source	Reference
Oligo-pSc119.2-1	CCGTT TTGTG GACTA TTACT CACCG CTTTG GGGTC CCATA GCTAT	(Tang et al. 2014)
Oligo-pTa535-1	AAAAA CTTGA CGCAC GTCAC GTACA AATTG GACAA ACTCT TTCGG AGTAT CAGGG TTTC	(Tang et al. 2014)
pSc200	CTCACTTGCTTTGAGAGTCTCGATCAATTCGGACTCTAGGTTGATTTTTG TATTTTCT	(Fu et al. 2015; Zhang et al. 2022b)
Oligo-44	TAGCTCTACAAGCTAGTTCAAATAATTTTACACTAGAGTTGAAC	(Tang et al. 2018; Zhang et al. 2022b)
pTa71A-2	CCGACGGCCGTCGTGGACGGAAGTTGACGCGCGCCATGGAAAACTG	(Xiao et al. 2017; Zhang et al. 2022b)

## Sheet: Table S2 
Table S2 The 4Ns-specific molecular markers developed in this study
Markers ID	Forward primer sequence (5'-3')	Reverse primer sequence (5'-3')	Fragments size
Lc34523-3	TTGGCTGGCTACGCTGATAG	GCGCCCTTGCCTTTTTAGAC	295 bp
Lc34523-7	CCGCCATCACTCGTAACTGA	CGCCCTTAGACTTGCCTTGT	203 bp
Lc34518	AGAGGCGAGGGTGGATTTTG	CAGTCCCCAACTTGCAATGC	102 bp
Lc34517	AAGGTGGCTGCCATAAGAGC	GCCCATAGTTCTCCCACCAC	150 bp
Lc33983-9	GCTTCAGCCGAGAGATGAGG	GTCTCGGGGTCTTCTTCGAC	279 bp
Lc33983-8	GTCGAAGAAGACCCCGAGAC	CTAATGGGGCCGACTGAGTG	236 bp
Lc32506-9	CTGGGTCTCAGCCAATGGAG	AAGACCGGTGGCTCATCATC	289 bp
Lc32331-2	ATCGCGAGCCACTACCAAAA	GAGACAGCCCTGGTCTTCAC	187 bp
